# Supplementary material for: PBX1 Genomic Pioneer Function Drives ERα Signaling Underlying Progression in Breast Cancer
Source: PLoS Genet. 2011 Nov 17;7(11):e1002368. doi: 10.1371/journal.pgen.1002368 (PMC3219601; doi:10.1371/journal.pgen.1002368)
Supplement: Table S1 — Gene coexpressed in the NCI60 cancer cell lines with PBX1. (XLS) [file pgen.1002368.s018.xls]

## Sheet: Estradiol Effect
Table S1: Gene coexpressed in the NCI60 cancer cell lines with PBX1
Correlation	Entrez Gene ID	Gene Symbol
1	5087	PBX1
0.8764	3012	HIST1H2AE
0.8509	6584	SLC22A5
0.8454	58497	PRUNE
0.8132	5029	P2RY2
0.807	1826	DSCAM
0.7973	5416	ANXA9
0.7967	6198	TUBD1
0.7947	5117	SIDT1
0.7941	54847	HEATR6
0.7929	63897	SLC7A2
0.7925	6542	RPS6KB1
0.7914	51741	WWOX
0.7912	6820	SULT2B1
0.788	10513	APPBP2
0.786	64858	DCLRE1B
0.7854	204851	HIPK1
0.7843	26504	CNNM4
0.784	7164	TPD52L1
0.7832	55061	SUSD4
0.7819	28965	SLC27A6
0.7816	11254	SLC6A14
0.7811	7022	TFAP2C
0.7787	2203	FBP1
0.7784	2099	ESR1
0.7758	83990	BRIP1
0.7731	8350	HIST1H3A
0.7729	27304	MOCS3
0.7708	55105	GPATCH2
0.77	18	ABAT
