# Supplementary material for: PBX1 Genomic Pioneer Function Drives ERα Signaling Underlying Progression in Breast Cancer
Source: PLoS Genet. 2011 Nov 17;7(11):e1002368. doi: 10.1371/journal.pgen.1002368 (PMC3219601; doi:10.1371/journal.pgen.1002368)
Supplement: Table S2 — Microarray analysis of genes significantly changed between control and estradiol stimulation (pvalue<0.01). (XLS) [file pgen.1002368.s019.xls]

## Sheet: Sheet1
Table S2: Microarray analysis of genes significantly changed between control and estradiol stimulation
CTRL_Parametric p-value	CTRL_Estradiol/O	PBX_Parametric p-value	PBX_Estradiol/O	Gene symbol	Unique id
2.5e-06	3.1	1e-07	4.24	SGK	ILMN_1702487
0.0007263	2.97	1.1e-06	4.03	GREB1	ILMN_1721170
5.95e-05	2.2	2e-07	3.7	SGK1	ILMN_3305938
1.4e-06	3.25	3e-07	3.59	MYB	ILMN_1711894
1.9e-06	3.32	1.6e-06	3.58	HEY2	ILMN_1682034
9.2e-06	2.45	5.78e-05	3.18	MYC	ILMN_2110908
7.11e-05	2.35	6.82e-05	3.09	SGK1	ILMN_3229324
5.2e-06	2.68	4.9e-06	3.05	MYC	ILMN_1680618
0.0001279	1.98	1.5e-06	3	RAPGEFL1	ILMN_1758613
0.002551	2.69	7.2e-06	2.97	FOXC1	ILMN_1738401
6.4e-05	2.51	3.2e-05	2.64	FOS	ILMN_1669523
0.0010495	1.75	1.17e-05	2.53	RET	ILMN_1666314
0.0042931	2	2.05e-05	2.52	CALCR	ILMN_1710219
0.0001172	1.99	0.0001923	2.51	AGR3	ILMN_1728787
0.0003774	2.06	0.0011138	2.49	HSPC111	ILMN_1704055
0.00136	1.85	0.0003421	2.49	NOP16	ILMN_3247723
0.0008908	1.91	0.0001191	2.47	IGFBP4	ILMN_1665865
2.52e-05	2.48	8.07e-05	2.41	MAP6D1	ILMN_1688464
6.26e-05	2.27	1.9e-05	2.38	SGK3	ILMN_2366703
0.0018508	1.73	3.36e-05	2.37	XBP1	ILMN_2365465
0.0006508	1.79	2.72e-05	2.35	RAB31	ILMN_1660691
0.001161	2	0.001662	2.27	AMD1	ILMN_1788462
3.23e-05	2.59	0.0002058	2.25	KCNF1	ILMN_1671392
4.89e-05	2.41	0.0010738	2.22	STC2	ILMN_1691884
0.0009428	1.75	1.89e-05	2.21	GALNT4	ILMN_1739297
0.0021305	1.74	0.0004468	2.2	PEX11A	ILMN_1690695
0.0017178	1.63	0.0002992	2.18	CXCL12	ILMN_1689111
0.0083374	1.49	0.0001526	2.12	GLA	ILMN_1766637
0.0008199	1.75	4.07e-05	2.09	KCNK6	ILMN_1701173
0.0016468	1.64	0.000549	2.08	MICB	ILMN_1708006
0.0006094	2.68	0.0007065	2.07	CA12	ILMN_1720998
0.0054811	1.82	4.9e-05	2.07	XBP1	ILMN_1809433
0.005212	1.55	0.0052401	2.07	C7orf40	ILMN_3248773
0.0015263	1.68	0.0001335	2.05	ELF1	ILMN_1664010
0.0014092	1.75	0.0015254	1.95	AKAP1	ILMN_1712530
0.0037578	1.61	0.0019067	1.94	RRS1	ILMN_1767658
0.0016104	1.7	0.0001649	1.93	GPR68	ILMN_1671142
0.0025972	1.74	0.0001706	1.92	RARA	ILMN_1659206
0.0011475	1.88	0.0036424	1.9		ILMN_1898124
0.0026793	1.56	0.0001153	1.89	ASB13	ILMN_1654385
0.0047068	1.56	0.0001675	1.89	KRT13	ILMN_1721218
0.0016921	1.61	0.0002274	1.87	SGK3	ILMN_1747020
0.0085078	1.46	0.0019576	1.87	URB2	ILMN_3249406
0.0008437	1.7	0.0003113	1.86	RET	ILMN_1655610
0.0052829	1.53	0.0002907	1.81	MBOAT1	ILMN_1764082
0.0004093	1.83	0.0008217	1.8	FJX1	ILMN_1746465
0.0015612	1.74	0.0034088	1.8	CXCL12	ILMN_1791447
0.003434	1.87	0.0012292	1.77	SLC7A5	ILMN_1720373
0.0031515	1.55	0.0016653	1.77	C1orf163	ILMN_1757415
0.0019841	1.68	0.0003105	1.76	PDCD2L	ILMN_1706149
0.0093218	1.49	0.0048636	1.76	RCL1	ILMN_1813766
0.0014416	1.63	0.0012618	1.75	FOXO3	ILMN_1681703
0.0085082	1.54	0.0008497	1.74	FAM102A	ILMN_2401779
0.0006371	1.93	0.0079	1.71	HSPB8	ILMN_1791280
0.0069921	1.49	0.0007527	1.69	SVIL	ILMN_1671404
0.000866	1.72	0.0012204	1.69	LOC100130886	ILMN_3241091
9.21e-05	2.06	0.0007784	1.67	PLD6	ILMN_3240586
0.003445	1.56	0.0011873	1.64	ZNF239	ILMN_1748427
0.0059396	1.49	0.0046705	1.63	ISG20	ILMN_1659913
0.0097779	1.68	0.0014488	1.62	FGF18	ILMN_1693483
0.0041011	1.7	0.0009445	1.62	LY6H	ILMN_2237252
0.00216	1.72	0.0047109	1.56	PTPRE	ILMN_1756814
0.0085897	1.48	0.0069138	1.52	SNORA24	ILMN_3248890
0.0032142	1.59	0.004338	1.51	SLC9A3R1	ILMN_1680925
0.0059017	1.57	0.0027789	1.51	NIP7	ILMN_1704305
0.0031866	1.74	0.003419	1.51	CDH26	ILMN_2323007
0.0032147	1.54	0.0090154	1.49	RHOU	ILMN_3242586
0.0052789	1.58	0.007873	1.46	PPRC1	ILMN_1796210
0.0028395	0.56	0.0091916	0.7	FAM20C	ILMN_1712684
0.0022436	0.62	0.0043379	0.67	FAM46B	ILMN_1808011
0.0047116	0.5	0.0079721	0.64	HOXB7	ILMN_1702125
0.0051211	0.57	0.0068113	0.64	KCNJ8	ILMN_1735779
0.0092799	0.69	0.0028148	0.63	SH2D4A	ILMN_1679322
0.0092542	0.67	0.0048923	0.63	TRERF1	ILMN_1792076
0.0052416	0.62	0.0012922	0.62		ILMN_1880983
0.0052359	0.6	0.0013362	0.62	ANKRD50	ILMN_2226304
0.0046711	0.62	0.0075595	0.61	PCDH7	ILMN_1710544
0.0015798	0.56	0.001964	0.61	BTG2	ILMN_1770085
0.0025306	0.58	0.0036084	0.61		ILMN_1840316
0.0056916	0.65	0.0008327	0.6	FLJ41603	ILMN_1795300
0.0030052	0.56	0.0010193	0.58	GRHL3	ILMN_1782141
0.0016581	0.62	0.000705	0.54	FZD2	ILMN_1653711
0.0006266	0.56	0.0005551	0.53	ID1	ILMN_1664861
0.0007943	0.56	0.0003746	0.52	GPR81	ILMN_1811272
0.0016375	2.03			IFI27	ILMN_2058782	PBX1-dependent
0.0013173	1.98			SLC25A19	ILMN_1666553	PBX1-dependent
0.0003865	1.92			OKL38	ILMN_1795963	PBX1-dependent
0.0038029	1.91			TFF1	ILMN_1722489	PBX1-dependent
0.0008209	1.91				ILMN_1883745	PBX1-dependent
0.007531	1.89			IFI6	ILMN_2347798	PBX1-dependent
0.0004397	1.88			WDR74	ILMN_1809866	PBX1-dependent
0.0004905	1.79			CYP26B1	ILMN_1812297	PBX1-dependent
0.0005977	1.74			ISG20L1	ILMN_1814282	PBX1-dependent
0.0047378	1.72			GEMIN4	ILMN_1770206	PBX1-dependent
0.0029769	1.71			DDX21	ILMN_1735461	PBX1-dependent
0.0030297	1.7			VWF	ILMN_1752755	PBX1-dependent
0.0030272	1.68			PGR	ILMN_1811014	PBX1-dependent
0.0025048	1.65			RNF150	ILMN_1767446	PBX1-dependent
0.0018645	1.62			LOC653563	ILMN_1682328	PBX1-dependent
0.0076694	1.62			MAK16	ILMN_1777139	PBX1-dependent
0.00445	1.61			SLC2A1	ILMN_1659027	PBX1-dependent
0.0066035	1.61			ABCA3	ILMN_1758523	PBX1-dependent
0.0090728	1.61			DHX37	ILMN_2192683	PBX1-dependent
0.0039583	1.61			HDAC2	ILMN_3251283	PBX1-dependent
0.0039638	1.6			TIFA	ILMN_1686454	PBX1-dependent
0.0039267	1.59			METTL1	ILMN_1815190	PBX1-dependent
0.005089	1.58			GLRX2	ILMN_1680727	PBX1-dependent
0.0085447	1.58			OAS1	ILMN_2410826	PBX1-dependent
0.0043873	1.57			C1QTNF6	ILMN_1729288	PBX1-dependent
0.0039902	1.57			VPS41	ILMN_2383107	PBX1-dependent
0.0077135	1.55			UCK2	ILMN_1768662	PBX1-dependent
0.0045066	1.54			POLR1B	ILMN_1794632	PBX1-dependent
0.0058458	1.53			TIMM8A	ILMN_1722239	PBX1-dependent
0.0044536	1.53			FUT4	ILMN_1792072	PBX1-dependent
0.0084998	1.52			LOC440261	ILMN_1684875	PBX1-dependent
0.0055637	1.52				ILMN_1913336	PBX1-dependent
0.0052778	1.52			MATK	ILMN_2319000	PBX1-dependent
0.0040627	1.52			LOC100131416	ILMN_3213444	PBX1-dependent
0.009456	1.51			EIF6	ILMN_1722151	PBX1-dependent
0.0089869	1.51			RPP40	ILMN_1810423	PBX1-dependent
0.0045816	1.51			ISG15	ILMN_2054019	PBX1-dependent
0.0081853	1.51			PUS1	ILMN_2411559	PBX1-dependent
0.0084634	1.5			SAMD9	ILMN_1814305	PBX1-dependent
0.0055026	1.5			TFAP4	ILMN_1814657	PBX1-dependent
0.0051291	1.5			LOC729629	ILMN_3229227	PBX1-dependent
0.0087507	1.49			SNAPC4	ILMN_1677484	PBX1-dependent
0.0076807	1.48			LOC645351	ILMN_1665333	PBX1-dependent
0.0069927	1.48			MRPL15	ILMN_2103720	PBX1-dependent
0.0064731	1.48			ALDH1B1	ILMN_2150894	PBX1-dependent
0.008046	1.48			ZNF740	ILMN_2225254	PBX1-dependent
0.0078367	1.47				ILMN_1828754	PBX1-dependent
0.0067638	1.46			UBE2E3	ILMN_1765714	PBX1-dependent
0.0086979	1.46			PAK1IP1	ILMN_2054145	PBX1-dependent
0.0080169	1.46			LOC642956	ILMN_3210741	PBX1-dependent
0.0078093	1.46			MARVELD1	ILMN_3227782	PBX1-dependent
0.008741	1.45			CSTF2T	ILMN_1807515	PBX1-dependent
0.0093141	1.44			LOC647037	ILMN_1761922	PBX1-dependent
0.0099952	1.44				ILMN_1912505	PBX1-dependent
0.009127	1.44			TSC22D2	ILMN_2124187	PBX1-dependent
0.0096332	1.43			HYDIN	ILMN_1691217	PBX1-dependent
0.0082736	0.69			FAF1	ILMN_1667016	PBX1-dependent
0.0092443	0.69			BRI3BP	ILMN_1693410	PBX1-dependent
0.0096804	0.69			LOC646463	ILMN_1721651	PBX1-dependent
0.0083755	0.69			C22orf39	ILMN_1804884	PBX1-dependent
0.0075647	0.69			HSPE1	ILMN_2092536	PBX1-dependent
0.0099773	0.69			LOC284648	ILMN_3286751	PBX1-dependent
0.0097927	0.68			CLCF1	ILMN_1661197	PBX1-dependent
0.0089234	0.68			C14orf82	ILMN_1690443	PBX1-dependent
0.0070359	0.68			APPBP2	ILMN_1694875	PBX1-dependent
0.0062852	0.68			ADRA2C	ILMN_1733963	PBX1-dependent
0.0083708	0.68			LOC650274	ILMN_1766514	PBX1-dependent
0.0079167	0.68			NOXA1	ILMN_1799589	PBX1-dependent
0.0093312	0.68			PWWP2	ILMN_2235354	PBX1-dependent
0.0089617	0.68			IP6K1	ILMN_3187328	PBX1-dependent
0.0077061	0.68			SKA2	ILMN_3249807	PBX1-dependent
0.0087932	0.67			ADSSL1	ILMN_1720235	PBX1-dependent
0.0071591	0.67			LOC728715	ILMN_1749875	PBX1-dependent
0.0059196	0.67			LMAN2	ILMN_1776963	PBX1-dependent
0.0079284	0.67			PPL	ILMN_1806030	PBX1-dependent
0.0080973	0.67			ADAT3	ILMN_1806275	PBX1-dependent
0.0065847	0.67			INPP5E	ILMN_1811301	PBX1-dependent
0.0046574	0.67				ILMN_1828197	PBX1-dependent
0.0069113	0.67				ILMN_1831176	PBX1-dependent
0.0080974	0.67			MKRN2	ILMN_2056760	PBX1-dependent
0.0056586	0.67			SREBF1	ILMN_2328986	PBX1-dependent
0.0056226	0.66			TICAM2	ILMN_1651346	PBX1-dependent
0.0092604	0.66			RCN2	ILMN_1662129	PBX1-dependent
0.0077188	0.66			LOC440341	ILMN_1673933	PBX1-dependent
0.0058098	0.66			IDUA	ILMN_1703041	PBX1-dependent
0.0053784	0.66			C7orf47	ILMN_1741475	PBX1-dependent
0.008377	0.66			C22orf29	ILMN_1759595	PBX1-dependent
0.0092689	0.66			ATAD2	ILMN_2048700	PBX1-dependent
0.0073976	0.66			FAM115A	ILMN_2297069	PBX1-dependent
0.0047406	0.65			CHKA	ILMN_1658504	PBX1-dependent
0.0097351	0.65			AMH	ILMN_1660995	PBX1-dependent
0.0040297	0.65			BIN1	ILMN_1674160	PBX1-dependent
0.0094246	0.65			SUMF2	ILMN_1685371	PBX1-dependent
0.0057868	0.65			SAFB2	ILMN_1705679	PBX1-dependent
0.0040364	0.65			F8A3	ILMN_1727984	PBX1-dependent
0.0066143	0.65			GDE1	ILMN_1728698	PBX1-dependent
0.0069892	0.65			LOC653438	ILMN_1751195	PBX1-dependent
0.0069176	0.65			STUB1	ILMN_1756126	PBX1-dependent
0.0077692	0.65			ACAD11	ILMN_1761058	PBX1-dependent
0.0045542	0.65			MSX2	ILMN_1766951	PBX1-dependent
0.0073818	0.65			ENC1	ILMN_1779147	PBX1-dependent
0.0084093	0.65			TRADD	ILMN_1793831	PBX1-dependent
0.0046785	0.65			ARMC7	ILMN_1797298	PBX1-dependent
0.0068868	0.65			ARL6IP6	ILMN_1797964	PBX1-dependent
0.0048042	0.65			GRAMD3	ILMN_2065690	PBX1-dependent
0.0059983	0.65			PIK3C2B	ILMN_2117323	PBX1-dependent
0.007584	0.65			DEM1	ILMN_2117569	PBX1-dependent
0.0062149	0.65			PABPC1	ILMN_2136133	PBX1-dependent
0.0078315	0.65			ZNF69	ILMN_2176882	PBX1-dependent
0.0045037	0.65			ACHE	ILMN_2333219	PBX1-dependent
0.004803	0.65			NCRNA00173	ILMN_3311165	PBX1-dependent
0.0030757	0.64			PPP1R14B	ILMN_1659888	PBX1-dependent
0.0035924	0.64			ID1	ILMN_1665832	PBX1-dependent
0.0064698	0.64			C19orf61	ILMN_1737005	PBX1-dependent
0.005357	0.64			L1CAM	ILMN_1739238	PBX1-dependent
0.0048942	0.64			BTBD6	ILMN_1744725	PBX1-dependent
0.0027109	0.64			PRRT3	ILMN_1784985	PBX1-dependent
0.0028293	0.64			SMTN	ILMN_1785618	PBX1-dependent
0.0041188	0.64			GTF3C1	ILMN_1789839	PBX1-dependent
0.008236	0.64			NFE2L2	ILMN_1790909	PBX1-dependent
0.0039601	0.64			AHSA2	ILMN_1798308	PBX1-dependent
0.0047297	0.64			CABIN1	ILMN_1814044	PBX1-dependent
0.0054897	0.64			SCMH1	ILMN_2375557	PBX1-dependent
0.0025812	0.64			GRHL3	ILMN_2388874	PBX1-dependent
0.0025217	0.64			LOC646330	ILMN_3213261	PBX1-dependent
0.0029245	0.64			IFT20	ILMN_3235216	PBX1-dependent
0.0095793	0.63			C11orf35	ILMN_1652602	PBX1-dependent
0.002846	0.63			TTC31	ILMN_1696375	PBX1-dependent
0.0055128	0.63			CMTM6	ILMN_1696494	PBX1-dependent
0.0053709	0.63			ANO8	ILMN_1709124	PBX1-dependent
0.004646	0.63			ALDH3B1	ILMN_1728662	PBX1-dependent
0.0082517	0.63			TRIOBP	ILMN_1735788	PBX1-dependent
0.0036428	0.63			LOC388564	ILMN_1748827	PBX1-dependent
0.004819	0.63			GPAM	ILMN_1758213	PBX1-dependent
0.0068224	0.63			C7orf43	ILMN_1770030	PBX1-dependent
0.006899	0.63			POFUT2	ILMN_1775823	PBX1-dependent
0.0023132	0.63				ILMN_1874678	PBX1-dependent
0.00511	0.63			MRPS18B	ILMN_2121282	PBX1-dependent
0.0038196	0.63			XRCC2	ILMN_2204909	PBX1-dependent
0.0088771	0.63			CLSTN1	ILMN_2415179	PBX1-dependent
0.003059	0.63			LOC100132413	ILMN_3202448	PBX1-dependent
0.0040615	0.62			CABLES1	ILMN_1653001	PBX1-dependent
0.0060685	0.62			GRHPR	ILMN_1664798	PBX1-dependent
0.0033325	0.62			NR1H2	ILMN_1678032	PBX1-dependent
0.0068433	0.62			PLEKHM1	ILMN_1709549	PBX1-dependent
0.0044262	0.62			TRAFD1	ILMN_1758250	PBX1-dependent
0.0044082	0.62			C20orf29	ILMN_1785644	PBX1-dependent
0.0073497	0.62			MED25	ILMN_1811823	PBX1-dependent
0.0060732	0.62			CAMK1	ILMN_2140990	PBX1-dependent
0.0023478	0.62			MIB2	ILMN_2385178	PBX1-dependent
0.0082501	0.61			TSPYL2	ILMN_1657554	PBX1-dependent
0.0019556	0.61			GSTM1	ILMN_1668134	PBX1-dependent
0.0070596	0.61			GRB7	ILMN_1740762	PBX1-dependent
0.0043149	0.61			SAFB2	ILMN_2069446	PBX1-dependent
0.0037125	0.61			ID2	ILMN_2086095	PBX1-dependent
0.0033028	0.61			TMEM17	ILMN_2210386	PBX1-dependent
0.0033558	0.61			ING3	ILMN_2237746	PBX1-dependent
0.0025457	0.61			MYO1C	ILMN_2329165	PBX1-dependent
0.003691	0.61			ACSF2	ILMN_3236756	PBX1-dependent
0.0044763	0.6			SREBF1	ILMN_1663035	PBX1-dependent
0.0066012	0.6			LTBP4	ILMN_1665219	PBX1-dependent
0.0066063	0.6			CLPTM1	ILMN_1665831	PBX1-dependent
0.004458	0.6			UBE1	ILMN_1683609	PBX1-dependent
0.0055866	0.6			SCYL1	ILMN_1731991	PBX1-dependent
0.0097484	0.6			ITM2B	ILMN_1751708	PBX1-dependent
0.007237	0.6				ILMN_1848552	PBX1-dependent
0.0030737	0.6			HCG2P7	ILMN_2091123	PBX1-dependent
0.0076236	0.6			UPK3B	ILMN_2264177	PBX1-dependent
0.0045174	0.6			C9orf69	ILMN_3244065	PBX1-dependent
0.0014652	0.6			EHBP1L1	ILMN_3244457	PBX1-dependent
0.0024108	0.6			LOC729580	ILMN_3300198	PBX1-dependent
0.0033129	0.59			TMUB1	ILMN_1666050	PBX1-dependent
0.0086661	0.59			MID1IP1	ILMN_1668960	PBX1-dependent
0.0016034	0.59			LOC654135	ILMN_1686735	PBX1-dependent
0.0088867	0.59			SETD1A	ILMN_1714327	PBX1-dependent
0.0026928	0.59			DMWD	ILMN_1714352	PBX1-dependent
0.002258	0.59			LOC392221	ILMN_1740724	PBX1-dependent
0.0034517	0.59			DLGAP5	ILMN_1749829	PBX1-dependent
0.0051578	0.59			SH3BP4	ILMN_1785330	PBX1-dependent
0.0028164	0.59			CDK6	ILMN_1802615	PBX1-dependent
0.0015968	0.59			LOC113230	ILMN_1803673	PBX1-dependent
0.0008782	0.59				ILMN_1889394	PBX1-dependent
0.0054681	0.59			RWDD1	ILMN_2316806	PBX1-dependent
0.005099	0.59			DGKA	ILMN_2319913	PBX1-dependent
0.0052767	0.59			ITGB4	ILMN_2334210	PBX1-dependent
0.0091104	0.58			GNB2	ILMN_1658928	PBX1-dependent
0.0076816	0.58			BAIAP2	ILMN_1705922	PBX1-dependent
0.0064971	0.58			PNKD	ILMN_1774604	PBX1-dependent
0.0007872	0.58			SCN1B	ILMN_1801302	PBX1-dependent
0.0031831	0.58			GPR56	ILMN_2352097	PBX1-dependent
0.0013847	0.58			LOC100128510	ILMN_3262849	PBX1-dependent
0.0016063	0.57			TRIM24	ILMN_1799642	PBX1-dependent
0.0038024	0.57			LOC338799	ILMN_2098947	PBX1-dependent
0.0072292	0.57			ACP2	ILMN_2104830	PBX1-dependent
0.0012605	0.56			MGC70857	ILMN_1693862	PBX1-dependent
0.0039656	0.56			CNOT3	ILMN_2207393	PBX1-dependent
0.0026451	0.56			ITGB4	ILMN_2317543	PBX1-dependent
0.0054033	0.56			UPK3B	ILMN_2353276	PBX1-dependent
0.0082107	0.56			TRAF7	ILMN_2405991	PBX1-dependent
0.0078285	0.55			ARSD	ILMN_1684873	PBX1-dependent
0.0044395	0.55			COL9A2	ILMN_1685122	PBX1-dependent
0.0021129	0.55			SLU7	ILMN_1685369	PBX1-dependent
0.0047858	0.55			ABI2	ILMN_1724497	PBX1-dependent
0.0013129	0.54			SMARCC2	ILMN_1773620	PBX1-dependent
0.0097073	0.53			SERINC2	ILMN_2111932	PBX1-dependent
0.002668	0.52			ABCA2	ILMN_1747627	PBX1-dependent
0.0014799	0.52			GRB7	ILMN_2405254	PBX1-dependent
0.0002166	0.51			RNF43	ILMN_1700606	PBX1-dependent
0.0006494	0.5			CLDN9	ILMN_1740276	PBX1-dependent
0.002476	0.49			CTDSP1	ILMN_1728163	PBX1-dependent
