# Supplementary material for: PBX1 Genomic Pioneer Function Drives ERα Signaling Underlying Progression in Breast Cancer
Source: PLoS Genet. 2011 Nov 17;7(11):e1002368. doi: 10.1371/journal.pgen.1002368 (PMC3219601; doi:10.1371/journal.pgen.1002368)
Supplement: Table S3 — List of primers used in the study. (XLS) [file pgen.1002368.s020.xls]

## Sheet: Sheet1
Table S3:List of primers used in the study
ChIP primers	sequence	genomic location
CCND1 Enhancer	CAGTTTGTCTTCCCGGGTTA	chr11:69177707-69179864
	TCATCCAGAGCAAACAGCAG
CCND1 Promoter	GGCCCCATAAATCATCCAG	chr11:69162775-69163578
	TAGCCAAGCCTCAGAGCATC
MYC enhancer	GTCAGCCAATCTTCGCACTT	chr8:128,822,095-128,822,114
	TGCCAGAGGAAGCTACTGGT
FOS enhancer	AATGCAAACAGGACCAAAGG	chr14:75,727,234-75,727,253
	TGGCAGTGTCAGGACAGAAG
TFF enhancer	GAATCTGCCCCACTTATCCA	chr21:43,936,427-43,936,446
	AAGACCTCTGGAAGCACGAA
EGR3 enhancer	ACCTCCAAGAGGGAGAGGAG	chr8:22,596,964-22,596,983
	CTGTCCAGCCGGAGTTAGAG
SIK1	ATGCAAGCACACGTTCACAT	chr21:43586896-43588428
	CCTGATCCTTCATGCCAACT
DOCK5	ACCAAGCTAAGGGGGTCACT	chr8:25,161,035-25,161,234
	AAGCACTGTGGGTTTTGGAC
MYEOV1	GGCTGCAGTTTCATTCACAA	chr11:68,822,770-68,822,789
	AAGCCTCTTAAACCCCAGGA
c14orf43	CCCAGAAGGATCTTTGTCCA	chr14:73,276,951-73,278,093
	GAATGACCCTGTCCTCTCCA
c11orf49	GTCAGGGTTTGCAGTGGTTT	chr11:46962922-46963796
	AATGATCGCGGTGACCTAAG
FJX1	TTCAACCTCCCCACAATGAT	chr11:35531608-35532796
	AATGGCTGAGAACCCACAAG
neg-CTRL (Rho)	TGGGTGGTGTCATCTGGTAA	chr3:130,733,550-130,733,569
	GGATGGAATGGATCAGATGG
pos-CTRL (SESN1)	CCCCACGAACAGCTAATTCT	chr6:109,436,649-109,438,648
	GAAGACTCGTGCTGCACCTT
RT-qPCR primers	sequence	genomic location
ESR1	CAGGTGCCCTACTACCTGGA	chr6:152,129,426-152,129,445
	ACTGGCCAATCTTTCTCTGC
CCND1	CCCTCGGTGTCCTACTTCAA	chr11:69,456,199-69,456,218
	AGGAAGCGGTCCAGGTAGTT
MYC	GCTGCTTAGACGCTGGATTT	chr8:128,748,828-128,748,847
	CACCGAGTCGTAGTCGAGGT
TFF1	CACCATGGAGAACAAGGTGA	chr21:43,786,580-43,786,599
	TGACACCAGGAAAACCACAA
EGR3	CAATCTGTACCCCGAGGAGA	chr8:22,606,318-22,606,337
	GGAAGGAGCCGGAGTAAGAG
FOXA1	GAAGATGGAAGGGCATGAAA	chr14:37,133,895-37,133,914
	GCCTGAGTTCATGTTGCTGA
LSD1	ATCTGCAGTCCAAAGGATGG	chr1:23,278,218-23,278,237
	GCCAACAATCACATCGTCAC
PR	AGGTCTACCCGCCCTATCTC	chr11:100,503,386-100,503,405
	GATGCTTCATCCCCACAGAT
FAM102A	ATCGACTGCCAAGTCCATCT	chr9:129750300-129750319
	CCAGAGTGGAACACCTCCTC
SVIL	GGGATGAACCGAAGGAATTT	chr10: 29852495 -29852514
	CTGTGGCTGTTCCGAAGAAT
PKND	TGGCTCGGGTACCTCTTCTA	chr:218912772-218912791
	CCTGGGTGTCGATGATGAG
RWDD1	TTTCTTAAATTGGAAAGCCAAG	chr6:117018163-117018184
	CAAGAACTGGATATCAGATGTGTCA
ID1	CGGATCTGAGGGAGAACAAG	chr20: 29657647-29657666
	CTGAGAAGCACCAAACGTGA
ABCA2	CAGAAGAAGCCCACCATCTC	chr9:139038427-139038446
	ACTCCCTACCACCTCCCACT
ANO8	TGAAGACGGTGCCTACAGAG	chr19:17305527 -17305546
	GGTGACAAAGAAGGCGTAGG
neg-CTRL (RPS28)	CGATCCATCATCCGCAATG	chr19:8,292,867-8,292,886
	AGCCAAGCTCAGCGCAAC
PBX1 B.S 1	CCCCACGAACAGCTAATTCT	chr6:109,436,649-109,438,648
	GAAGACTCGTGCTGCACCTT
PBX1 B.S 2	GGCGGTGTTGGAGTACCTTA	chr12:14,818,897-14,818,916
	CGGGGAATTATCCTGGTCTT
PBX1 B.S 3	CCTGGACCAGAAATTCCGTA	chr1:148474868-148475681
	CGTACACCCTCCTGGACCTA
PBX1 B.S 4	GCCAGAGCAACCAATAGAGC	chr10:104251511-104252371
	GTGGGATGGAGAACTCTGGA
PBX1 B.S 5	GCAGGGTCACGGACACTATT	chr14:22545472-22546558
	GCCTTGAAAAAGCCTCACAG
PBX1 B.S 6	CAACCACAAGAACCACATGC	chr17:43479272-43480983
	GGCCTAGGTCAGGGAATAGG
PBX1 B.S 7	CAACCACAAGAACCACATGC	chr17:43479272-43480983
	GGCCTAGGTCAGGGAATAGG
PBX1 B.S 8	GGAGAGGGCAGTTCAGAGTG	chr19:19034992-19036072
	AAGCGGATGTGAACTTGGAC
PBX1 B.S 9	CGCCATAAGGCAACCTAGTC	chr20:33793533-33794263
	TCTCCCCCTACCCCTAAAGA
PBX1 B.S 10	TTCCTTCCATGCTCCAAATC	chr1:149520238-149522633
	TCTTCCCACCGTCTAAATCG
PBX1 B.S 11	GTGGATCATTGAGGGCACTT	chr1:198645486-198646372
	GCTCCTCCCATAAATGCAAA
PBX1 B.S 12	ACGAAGAATTGCCAAATTGC	chr11:66,772,350-66,772,369
	CCACATTTGATGCCTCCTTT
PBX1 B.S 13	CTTTGGCACAATTCCTGGTT	chr11:118,303,851-118,303,870
	GTGGCTGCTCCATAGGACAT
PBX1 B.S 14	TGACCGTGTTCACCATGTCT	chr12:130,911,749-130,911,768
	TGTGCCAGTAGGAAGCACAC
PBX1 B.S 15	GTGCTGGGTACAGGTCAGGT	chr10:23,012,464-23,012,483
	CCTGCAGAAGGGAACAGAAG
PBX1 B.S 16	GAGAAAATGCGGCAAGAAAG	chr14:88951963-88952679
	TTCAGAGCTGGGCCAGTAAT
PBX1 B.S 17	GGGGAGGGAGATTAAAGCAG	chr9:70,305,545-70,305,564
	CCCTGTGCAAATAGGGAAAA
PBX1 B.S 18	ACAGTGTGGTGGGTGCAGTA	chr8:135,816,049-135,816,068
	TGGGGGTGGTAGTTTAGCTG
PBX1 B.S 19	CGGAGCCCCTATAAGTGACA	chr8:135,816,049-135,816,068
	AGACGCTGAGAGCCAGCTAC
PBX1 B.S 20	CAGGCTCAGTCCAAGTAGGC	chr8:116,775,245-116,775,264
	TGCAGGCAAGCAGAGAATTA
PBX1 B.S 21	AATGACTGGCCCAAACTCAC	chr1:116,831,087-116,831,106
	GCAATGCTGAGACTGTGGAA
PBX1 B.S 22	ACGAAGGTTGTGGCAGAGTT	chr1:41,512,282-41,512,301
	ACATGCTTGGCCCTGTTTAC
PBX1 B.S 23	GGGGATAATGGTCACACCAG	chr1:41,881,200-41,881,219
	CACACCCTTGTCCCTCTGTT
PBX1 B.S 24	GAGACAGGGTGGGGACAGTA	chr2:45,186,270-45,186,289
	TCCTCTGCTTCTGGACAGGT
PBX1 B.S 25	TACAACTGGCCCCTTACGTC	chr3:43,810,945-43,810,964
	GTCAGGGAGTCCCAAACAAA
PBX1 B.S 26	GGAGAAGCTGGTCTCAGTGG	chr3:50,221,623-50,221,642
	GGCTCACTCTCCTCCTTCCT
PBX1 B.S 27	CAGGAGGGAACTGAGGACAA	chr3:53,664,092-53,664,111
	AAATGAGCCTCCCCGTAACT
PBX1 B.S 28	GTGGCTGGTCCAGAAATTGT	chr4:56,223,615-56,223,634
	GACCCCAGGTTATGGTCTGA
PBX1 B.S 29	ATTTTTGGTGCAAGGGACTG	chr4:58,022,895-58,022,914
	GCTTGCACATCAGAAGACCA
PBX1 B.S 30	GCCAAGTCAACTGCCTCTTC	chr5:65,943,031-65,943,050
	CCCAATCAGTGATCCTGGAG
PBX1 B.S 31	TGCACATTAGGGCTATGCAC	chr6:76,234,708-76,234,727
	TGGACAAATGAAAAGCCAAA
PBX1 B.S 32	CGGGAAGCCACTAGTCAGAG	chr7:5,552,714-5,552,733
	TCCCTGTAATGTGGTGCAAA
PBX1 B.S 33	ATACAGCATCCGAGGAATGG	chr7:87,043,815-87,043,834
	CTCTGGCTGGTTTGGGTAAA
PBX1 B.S 34	CGGCTTATGAATGCACGTTA	chr12:12,692,457-12,692,476
	TGCCCTTGTGATGGTGATTA
PBX1 B.S 35	GTTGCAGAGGACACAAAGCA	chr12:57,849,860-57,849,879
	AGTCTGCCCGAAAGACAGAA
PBX1 B.S 36	GTCCAGGTCAATTGGCTCAC	chr12:87,506,835-87,506,854
	TGACAAGCCACACCAGATTC
PBX1 B.S 37	GCCAAAAGGAGGGACTAAGG	chr14:89,884,793-89,884,812
	ACCTGCCCTCTTGAACCTTT
